# Supplementary material for: Regulation of Endoplasmic Reticulum–Mitochondria Tethering and Ca2+ Fluxes by TDP-43 via GSK3β
Source: Int J Mol Sci. 2021 Nov 1;22(21):11853. doi: 10.3390/ijms222111853 (PMC8584823; doi:10.3390/ijms222111853)
Supplement: Supplementary file 1 [file ijms-22-11853-s001.zip]

Archive with 1 entries (1 files):
- ijms-1437540-supplementary.pdf
